# Supplementary material for: Epidermal Growth Factor Signalling Controls Myosin II Planar Polarity to Orchestrate Convergent Extension Movements during Drosophila Tubulogenesis
Source: PLoS Biol. 2014 Dec 2;12(12):e1002013. doi: 10.1371/journal.pbio.1002013 (PMC4251826; doi:10.1371/journal.pbio.1002013)
Supplement: Data S1 — Raw data supporting graphical figures and charts. (XLSX) [file pbio.1002013.s007.xlsx]

## Sheet: Sheet1
Figure 1E
		AMpT Lengths (µm)
Time (hours)	AMpT 1	AMpT 2	AMpT 3	AMpT 4	Avg Length (µm)	S.E.M
0	81.0294	81.0566	84.448	81.7525	82.0716	0.8096
1	92.9588	105.621	117.585	98.9272	103.773	5.28065
2	155.711	183.867	166.391	124.319	157.572	12.5114
3	225.992	262.157	266.023	189.861	236.008	17.8292
4	291.112	345.956	345.151	230.11	303.082	27.5017
5	303.481	393.517	342.106	283.38	330.621	24.2489
Figure 2E	Length from		Average dpERK		S.E.M
	distal tip (µm)		Intesity (A.U.)
	0		168.895		19.9455
	1		155.464		21.3446
	2		153.077		20.0295
	3		166.245		19.4438
	4		163.998		19.5981
	5		153.632		17.1875
	6		153.608		14.7093
	7		165.423		15.5281
	8		170.821		17.1342
	9		161.811		16.5627
	10		163.895		17.3904
	11		163.36		16.0368
	12		168.437		17.0295
	13		170.405		17.6875
	14		174.493		16.4286
	15		166.664		12.3947
	16		157.827		15.6891
	17		162.235		17.9525
	18		166.827		18.2525
	19		168.12		17.6432
	20		160.61		12.72
	21		156.464		13.2012
	22		159.757		14.6833
	23		140.01		14.4914
	24		123.909		14.5342
	25		112.149		13.9901
	26		109.794		12.8734
	27		102.117		12.2791
	28		106.422		13.2918
	29		113.681		13.8384
	30		112.519		17.2412
	31		112.284		15.6928
	32		111.663		16.203
	33		99.7465		14.7151
	34		103.854		11.0451
	35		100.996		12.0882
	36		95.8111		10.4735
	37		95.442		11.244
	38		91.6961		7.94552
	39		87.9596		10.0789
	40		84.9955		8.1641
	41		86.0645		6.66561
	42		79.0024		4.74314
	43		79.3553		5.32701
	44		81.5655		9.35384
	45		83.1073		13.6163
	46		88.5591		16.0081
	47		83.2545		13.8607
	48		77.244		10.8684
	49		71.3382		10.2557
	50		69.9637		10.1387
	51		70.4544		9.53707
	52		72.9826		9.21826
	53		71.4145		9.18694
	54		70.5259		8.27422
	55		70.4979		8.24671
	56		63.9452		8.85363
	57		59.6062		9.91078
			n= 7 AMpTs
			Best fit Curve was drawn with 4th order regression using the following formula:
			y = -6E-05x4 + 0.0097x3 - 0.4904x2 + 6.8282x + 142.51
Figure 3G
		AMpT Lengths (µm)
	AMpT 1	AMpT 2	AMpT 3	AMpT 4	AMpT 5	Avg Length (µm)	S.E.M
WT
Stage 13	74.78	57.96	63.24	84.75	82.43	70.1825	5.2628
Stage 14	202.38	111.97	121.6	129.92	184.67	141.468	18.2176
Stage 15	291.08	225.95	263.92	265.79	280.41	261.685	11.0831
ctB>EGFRact
Stage 13	41.38	59.34	68.66	53	59.35	55.595	4.51113
Stage 14	64.52	51.62	67.64	68.22	75.5	63	3.91955
Stage 15	130.82	124.24	120.48	193.07	110.65	142.153	14.7122
ctB>EGFRDN
Stage 13	49.66	38.99	35.5	54.67	41.98	44.705	3.52515
Stage 14	60.7	46.03	52.87	84.76	54.37	61.09	6.69244
Stage 15	100.59	78.8	61.91	95.58	127.52	84.22	11.0392
Figure 5G
Control			ctB>EGFRD.N			ctB>YFP-ZipD.N
Time	Normalised		Time	Normalised		Time	Normalised
(minutes)	Area		(minutes)	Area		(minutes)	Area
0	0.928868		0	0.852163		0	0.796919
0.2	0.868637		0.2	0.839243		0.3	0.800916
0.4	0.876278		0.4	0.949344		0.6	0.827568
0.6	0.934038		0.6	0.937548		0.9	0.84538
0.8	0.971345		0.8	0.92856		1.2	0.868036
1	1.18687		1	0.9544		1.5	0.910357
1.2	1.09001		1.2	0.953276		1.8	0.934997
1.4	1.11855		1.4	0.968443		2.1	0.915623
1.6	1.13428		1.6	0.988666		2.4	0.867745
1.8	0.859872		1.8	0.980802		2.7	0.879867
2	0.803012		2	0.916201		3	0.957521
2.2	0.797393		2.2	0.942603		3.3	0.955112
2.4	0.879874		2.4	0.959455		3.6	0.933436
2.6	0.960782		2.6	0.961141		3.9	0.972924
2.8	1.09181		2.8	0.984172		4.2	1.09121
3	1.16575		3	1.00664		4.5	1.08779
3.2	1.20665		3.2	1.00383		4.8	1.09306
3.4	1.1435		3.4	1.00439		5.1	1.05285
3.6	1.06529		3.6	1.05158		5.4	1.07395
3.8	0.99809		3.8	1.03585		5.7	1.02649
4	0.966401		4	1.00945		6	1.03263
4.2	0.965951		4.2	1.019		6.3	1.06897
4.4	0.998539		4.4	1.03136
4.6	1.01629		4.6	1.01507
4.8	1.09023		4.8	1.01844
5	1.06529		5	0.986981
5.2	0.969997		5.2	0.992036
5.4	0.88347		5.4	1.01338
5.6	0.947522		5.6	0.980802
5.8	1.00169		5.8	0.977993
6	1.0127		6	1.00889
6.2	1.00101		6.2	1.03136
Figure 5H
		Normalised D-P length					Normalised Circumferential length
		Interpulse	Pulse				Interpulse	Pulse
		0.877639	1.18596				1.10017	1.01575
		0.91885	1.21038				1.08409	0.962144
		0.937166	1.16917				1.09749	1.01307
		1.0089	1.06996				0.888442	0.954104
		0.958909	0.937166				1.13758	0.996985
		1.00955	0.851692				1.05008	0.954104
		1.15821	0.825744				1.10444	0.947404
		1.05202	1.00738				0.890974	0.986265
		1.06182	1.12063				0.990413	0.990413
		0.949108	0.993214				0.880367	1.03284
		0.927871	0.937673				1.02091	1.00765
		0.903368	0.937673				0.986435	0.990413
		0.844559	0.989947				1.18798	0.917491
		1.05743	0.897085				0.873511	1.14555
		1.05743	0.916436				0.983324	1.15054
		0.984694	1.01043				1.00837	1.04821
		1.00353	0.986931				0.890509	0.935905
		0.950444	1.12377				0.923844	0.945888
		1.12855	1.04775				1.02861	0.945888
		1.05833	1.12377				0.815507	0.913443
		0.924757	0.934406				0.761933	0.869767
		0.909344	0.953869				0.82265	1.00004
		0.890506	1.0669				0.992894	0.995275
		0.857969	1.09772				0.998847	1.18219
		0.895644	1.01209				1.09052	1.10837
		0.945307	1.13711				1.17028	1.03218
		1.03436	0.804881				1.20838	1.08695
		1.05319	0.875094				1.12623	1.04885
		0.897356	1.02237				1.12147	1.00837
		1.245	1.13882				0.913129	0.972655
		1.17821	1.12855				0.879795	0.96075
		0.962432	0.948732				1.03932	0.905986
		1.02193	0.875094				1.25275	0.8917
		1.00658	0.905919				1.21507	1.07623
		1.13377	1.02237				1.09419	0.994085
		1.03289	1.09087				1.00785	0.944083
		1.0307	0.936404				1.00785	0.921507
		1	0.875				0.968603	0.899529
		0.971491	0.899123				0.954474	0.956044
		0.986322	0.993421				0.981684	0.924647
		1.01733	1.01316				1.06451	0.894819
		0.877807	1.08553				1.01083	0.902669
		0.86618	1.09484				1.09366	0.992421
		0.922587	1.12972				1.11102	1.05378
		1.03496	1.14909				1.1603	1.0139
		1.03496	1.01539				1.13073	0.926464
		1.02228	1.11421				1.04202	0.881981
		1.00234	1.0057				1.04342	0.954074
		0.978776	0.984384				0.973018	0.995489
		0.908086	0.941753				1.01245	0.920328
		0.924399	0.990197				0.918101	1.00162
		0.980588	0.945629				0.916693	1.01543
		0.944337	0.864243				0.908244	1.00469
		0.982401	1.01733				0.963161	0.998556
		1.03315	0.999886				0.854735	1.09059
		1.13103	1.13647				0.954713	1.06314
		1.12197	1.22347				0.871633	1.07722
		1.14734	1.23978				0.950488	0.944856
		0.935275	1.03859				0.944856	0.981467
		1.16334	0.940712				1.05114	1.00822
		1.05557	0.995089				1.06336	1.05469
		1.07459	0.995089				1.03586	1.08285
		1.03021	1.0259				0.959468	1.04765
		0.890733	0.984213				0.962524	1.09271
		0.890733	1.04765				0.950301	1.07722
		1.06831	0.931649				0.848046	1.0561
		1.11341	0.879086				1.08072	0.984283
		1.07395	0.808396				1.06695	0.954713
		0.916095	0.793896				0.994999	0.932183
		0.961195	0.855522				0.985815	0.887122
		0.948854	0.973149				1.17997	1.01141
		0.945246	0.922431				0.997465	0.950301
		0.898345	0.973149				1.04183	0.962524
		1.07513	1.02387				0.939163	0.986969
		1.0156	1.11896				0.972117	1.04808
		0.992148	1.05557				1.04689	1.00836
		0.95607	0.95413				1.08999	0.990024
		0.975913	0.941451				1.04563	0.938079
		1.01921	1.03655				1.51711	1.08017
		0.965089	0.922431				1.17237	1.02058
		0.925403	0.973149				1.14575	0.980857
		0.930815	0.966833				1.08365	0.880192
		0.891129	0.966833				1.12167	0.909276
		0.921795	0.983745				1.04816	1.03021
		0.909168	1.06831				1.12421	0.990407
		1.02823	1.08663				0.996198	0.990407
		1.11842	0.921733				0.961977	1.01796
		0.820777	0.955558				0.806084	1.0746
		0.842424	0.94992				0.898606	0.999592
		0.871286	1.02321				0.837769	1.07766
			0.944283					1.05317
			0.901952					0.987326
			0.968697					0.892269
			1.21944					0.90621
			1.27716					0.986058
			1.08775					0.922687
			0.997559					1.01648
			1.01199					0.958175
			1.07513					0.997465
			1.23748					0.918885
			1.16893					0.926489
			1.10219					0.887199
			1.0607					0.830165
			0.930815					0.823828
			0.909168					0.920152
		Normalised D-P Length					Normalised Circumferential Length
		Interpulse	Pulse				Interpulse	Pulse
	Avg Length	0.988679	1.0097			Avg Length	1.01668	0.985702
	S.D	0.0867061	0.103032			S.D	0.115957	0.0684076
Figure 5I		Start	Start	End	End
		Angle	Radians	Angle	Radians
CONTROL		(degree)	(µm min-1)	(degree)	(µm min-1)
	Cell1	0	0	277.91	0.81
	Cell2	0	0	53.97	0.44
	Cell3	0	0	240.02	1.14
	Cell4	0	0	126.09	0.85
	Cell5	0	0	68.96	0.68
	Cell6	0	0	49.4	0.78
	Cell7	0	0	77.85	1.01
	Cell8	0	0	268.36	1.74
	Cell9	0	0	306.21	2.22
	Cell10	0	0	141.9	1.55
		Start	Start	End	End
		Angle	Radians	Angle	Radians
ctB>EGFRDN		(degree)	(µm min-1)	(degree)	(µm min-1)
	Cell1	0	0	221.63	0.17
	Cell2	0	0	214.99	0.27
	Cell3	0	0	301.61	0.13
	Cell4	0	0	214.99	0.22
	Cell5	0	0	199.44	0.22
	Cell6	0	0	160.02	0.22
Figure 6D
	CONTROL
Time	Tubule 1	Rate 1	Tubule 2	Rate 2	Tubule3	Rate 3	Tubule 4	Rate 4	Tubule 5	Rate 5	Tubule 6	Rate 6	Tubule 7	Rate 7	Tubule 8	Rate 8	Tubule 9	Rate 9	Tubule 10	Rate 10
of collection	diameter	(nl min-1)	diameter	(nl min-1)	diameter	(nl min-1)	diameter	(nl min-1)	diameter	(nl min-1)	diameter	(nl min-1)	diameter	(nl min-1)	diameter	(nl min-1)	diameter	(nl min-1)	diameter	(nl min-1)
(minutes)	of droplet		of droplet		of droplet		of droplet		of droplet		of droplet		of droplet		of droplet		of droplet		of droplet
0
10	9.5	0.358239	9	0.304599	12	0.722013	12.5	0.816078	12.5	0.816078	11	0.556134	11	0.556134	11	0.556134	9	0.304599	11	0.556134
20	10	0.417832	10.5	0.483693	12	0.722013	9.5	0.358239	10	0.417832	11	0.556134	11	0.556134	11	0.556134	11	0.556134	12	0.722013
30	10	0.417832	9	0.304599	12	0.722013	9	0.304599	11	0.556134	11	0.556134	11.5	0.63547	10	0.417832	13	0.917977	15	1.41018
40	12.5	0.816078	12	0.722013	13.5	1.02802	10.5	0.483693	12.5	0.816078	11	0.556134	13	0.917977	11.5	0.63547	11.5	0.63547	12.5	0.816078
50	13	0.917977	12	0.722013	14	1.14653	12	0.722013	13	0.917977	13	0.917977	13	0.917977	13	0.917977	13.5	1.02802	14	1.14653
60	13	0.917977	11	0.556134	14.5	1.27381	10	0.417832	12.5	0.816078	14	1.14653	13	0.917977	12	0.722013	13.5	1.02802	14	1.14653
70	15	1.41018	11	0.556134	16	1.71144	14.5	1.27381	14	1.14653	16	1.71144	13.5	1.02802	13	0.917977	15	1.41018	14.5	1.27381
80	17	2.05281	11	0.556134	14.5	1.27381	13.5	1.02802	13.5	1.02802	16	1.71144	13.5	1.02802	13.5	1.02802	16.5	1.87695	14	1.14653
90	17	2.05281	9.5	0.358239	17	2.05281	15	1.41018	16.5	1.87695	16	1.71144	12	0.722013	13	0.917977	15.5	1.55595	14.5	1.27381
	ctB>EGFRact
Time	Tubule 1	Rate 1	Tubule 2	Rate 2	Tubule3	Rate 3	Tubule 4	Rate 4	Tubule 5	Rate 5	Tubule 6	Rate 6	Tubule 7	Rate 7	Tubule 8	Rate 8	Tubule 9	Rate 9	Tubule 10	Rate 10	Tubule 11	Rate 11
of collection	diameter	(nl min-1)	diameter	(nl min-1)	diameter	(nl min-1)	diameter	(nl min-1)	diameter	(nl min-1)	diameter	(nl min-1)	diameter	(nl min-1)	diameter	(nl min-1)	diameter	(nl min-1)	diameter	(nl min-1)	diameter	(nl min-1)
(minutes)	of droplet		of droplet		of droplet		of droplet		of droplet		of droplet		of droplet		of droplet		of droplet		of droplet		of droplet
0
10	0	0	0	0	0	0	0	0	10	0.417832	0	0.205	8.5	0.256601	0	0.47	10	0.417832	0	0.071	0	0
20	0	0	0	0	0	0	0	0	11	0.556134	10	0.205	0	0.07	0	0.47	7	0.143316	0	0.071	0	0
30	0	0	0	0	0	0	0	0	10	0.417832	7	0.143316	7	0.07	15	0.47	7	0.143316	8	0.071	0	0
40	0	0	3	0.003	0	0	0	0	10	0.417832	9	0.304599	0	0.101	0	0.36	9.5	0.358239	9.5	0.358239	0	0
50	0	0	5	0.052229	0	0	0	0	13.5	1.02802	9	0.304599	0	0.101	12	0.36	9.5	0.358239	9.5	0.358239	0	0
60	0	0	3	0.0112815	0	0	0	0	11	0.556134	9	0.304599	9	0.101	0	0.31	10	0.417832	9	0.304599	0	0
70	0	0	0	0	0	0	0	0	13	0.917977	10	0.417832	0	0.047	0	0.31	11	0.556134	8.5	0.256601	0	0
80	0	0	0	0	0	0	0	0	13.5	1.02802	9	0.304599	0	0.047	0	0.31	10.5	0.483693	8.5	0.256601	0	0
90	0	0	0	0	0	0	0	0	9	0.304599	7	0.143316	7	0.047	14.5	0.31	10	0.417832	0	0.128	0	0
Figure 6E
	wet weight 3x flies (g)					dry weight 3x flies (g)
	ctB-	ctB>	UAS-		ctB-	ctB>	UAS-
	Gal4	EGFRact	EGFRact		Gal4	EGFRact	EGFRact
	0.0029	0.00537	0.00339		0.00076	0.00107	0.00116
	0.00264	0.00575	0.00361		0.00081	0.00107	0.00113
	0.00283	0.00656	0.00357		0.00085	0.00119	0.00108
	0.00281	0.00618	0.00357		0.00082	0.00118	0.00097
	0.0027	0.00799	0.00363		0.00077	0.00126	0.00112
		0.00594	0.0038			0.00112	0.00131
		0.00852	0.00335			0.00112	0.00105
		0.00837	0.0035			0.00124	0.00111
		0.00828	0.0034			0.00126	0.0011
		0.00836	0.00351			0.00115	0.00117
		0.00619	0.00348			0.00113	0.00112
			0.0036				0.00123
			0.0034				0.00109
Average	0.002776	0.00704636	0.00352385		0.000802	0.00116273	0.00112615
weight
S.D	0.000104547	0.00124486	0.000124669		3.70135e-05	6.92952e-05	8.28189e-05
	Suppl Figure 2
	Fig 2A		Fig 2A'	Fig 2A'		Fig 2A''
Time	Normalised		Normalised	Normalised		Normalised
(minutes)	Area		D-P Len	Circum Len		D-P:Circum Aspect
0	0.928868		0.984694	1.00837		0.97652
0.2	0.868637		1.00353	0.890509		1.12692
0.4	0.876278		0.950444	0.923844		1.02879
0.6	0.934038		0.953869	1.00004		0.953834
0.8	0.971345		1.0669	0.995275		1.07196
1	1.18687		1.09772	1.18219		0.928551	PULSE
1.2	1.09001		1.01209	1.10837		0.913134
1.4	1.11855		1.13711	1.03218		1.10166
1.6	1.13428		1.12855	1.02861		1.09716
1.8	0.859872		1.05833	0.815507		1.29776
2	0.803012		0.924757	0.761933		1.2137
2.2	0.797393		0.909344	0.82265		1.10538
2.4	0.879874		0.890506	0.992894		0.896879
2.6	0.960782		0.857969	0.998847		0.858959
2.8	1.09181		0.895644	1.09052		0.821302
3	1.16575		0.945307	1.17028		0.80776
3.2	1.20665		1.03436	1.20838		0.855988
3.4	1.1435		1.05319	1.12623		0.935149
3.6	1.06529		0.897356	1.12147		0.800161
3.8	0.99809		0.804881	1.08695		0.740498
4	0.966401		0.875094	1.04885		0.834337
4.2	0.965951		1.02237	1.00837		1.01388	PULSE
4.4	0.998539		1.13882	0.972655		1.17084
4.6	1.01629		1.12855	0.96075		1.17465
4.8	1.09023		1.245	0.913129		1.36344
5	1.06529		1.17821	0.879795		1.33919
5.2	0.969997		0.948732	0.905986		1.04718
5.4	0.88347		0.875094	0.8917		0.981377
5.6	0.947522		0.905919	1.07623		0.841752	PULSE
5.8	1.00169		1.02237	0.994085		1.02845
6	1.0127		1.09087	0.944083		1.15548
6.2	1.00101		0.962432	1.03932		0.926017
	Suppl Figure 2
	Fig 2B		Fig 2B'	Fig 2B'		Fig 2B''
Time	Normalised		Normalised	Normalised		Normalised
(minutes)	Area		D-P Len	Circum Len		D-P:Circum Aspect
0	1.08412		0.948854	1.17997		0.804131
0.2	0.891386		0.945246	0.997465		0.947648
0.4	0.892445		0.898345	1.04183		0.86228
0.6	0.92289		0.901952	0.987326		0.913531
0.8	0.911506		0.968697	0.892269		1.08566
1	0.965778		1.21944	0.90621		1.34565
1.2	1.08756		1.27716	0.986058		1.29522
1.4	0.959424		1.08775	0.922687		1.1789	PULSE
1.6	1.0137		0.997559	1.01648		0.98139
1.8	1.00893		1.01199	0.958175		1.05616
2	1.09338		1.07513	0.997465		1.07786
2.2	1.11456		1.23748	0.918885		1.34672
2.4	1.04229		1.07513	0.939163		1.14477
2.6	1.00364		1.0156	0.972117		1.04473
2.8	1.01396		0.992148	1.04689		0.947705
3	1.1053		0.95607	1.08999		0.877138
3.2	1.02164		0.975913	1.04563		0.933327
3.4	1.35363		1.01921	1.51711		0.671808
3.6	1.11033		0.965089	1.17237		0.823195
3.8	1.0775		0.925403	1.14575		0.80768
4	1.11483		0.930815	1.08365		0.858963
4.2	1.08385		0.891129	1.12167		0.794464
4.4	1.06506		0.921795	1.04816		0.87944
4.6	1.11059		0.909168	1.12421		0.808719
4.8	1.05076		1.02823	0.996198		1.03215
5	1.073		1.11842	0.961977		1.16263
5.2	1.04388		1.16893	0.926489		1.26168
5.4	0.953865		1.10219	0.887199		1.24232
5.6	0.910712		1.0607	0.830165		1.27769	PULSE
5.8	0.822023		0.930815	0.823828		1.12987
6	0.820964		0.909168	0.920152		0.988063
6.2	0.676151		0.820777	0.806084		1.01823
6.4	0.791049		0.842424	0.898606		0.937478
6.6	0.809316		0.871286	0.837769		1.04001
	Suppl Figure 3
Control
	Cell 1						Cell 2						Cell 3
		Fig 3A	Fig 3B	Fig 3C				Fig 3A	Fig 3B	Fig 3C				Fig 3A	Fig 3B	Fig 3C
	Time	Normalised	Normalised	Normalised			Time	Normalised	Normalised	Normalised			Time	Normalised	Normalised	Normalised
	(minutes)	Area	Circum Len	D-P Len			(minutes)	Area	Circum Len	D-P Len			(minutes)	Area	Circum Len	D-P Len
	0	0.928868	1.00837	0.984694			0	1.08412	1.17997	0.948854			0	0.962849	1.11102	0.922587
	0.2	0.868637	0.890509	1.00353			0.2	0.891386	0.997465	0.945246			0.2	1.15613	1.1603	1.03496
	0.4	0.876278	0.923844	0.950444			0.4	0.892445	1.04183	0.898345			0.4	1.22164	1.13073	1.03496
	0.6	0.934038	1.00004	0.953869			0.6	0.92289	0.987326	0.901952			0.6	1.19526	1.06314	1.13647
	0.8	0.971345	0.995275	1.0669			0.8	0.911506	0.892269	0.968697			0.8	1.1419	1.07722	1.22347
	1	1.18687	1.18219	1.09772			1	0.965778	0.90621	1.21944			1	1.09002	0.944856	1.23978
	1.2	1.09001	1.10837	1.01209			1.2	1.08756	0.986058	1.27716			1.2	1.02688	0.981467	1.03859
	1.4	1.11855	1.03218	1.13711			1.4	0.959424	0.922687	1.08775			1.4	1.03222	1.00822	0.940712
	1.6	1.13428	1.02861	1.12855			1.6	1.0137	1.01648	0.997559			1.6	1.04585	1.05469	0.995089
	1.8	0.859872	0.815507	1.05833			1.8	1.00893	0.958175	1.01199			1.8	1.09062	1.08285	0.995089
	2	0.803012	0.761933	0.924757			2	1.09338	0.997465	1.07513			2	1.10573	1.04765	1.0259
	2.2	0.797393	0.82265	0.909344			2.2	1.11456	0.918885	1.23748			2.2	1.10218	1.09271	0.984213
	2.4	0.879874	0.992894	0.890506			2.4	1.04229	0.939163	1.07513			2.4	1.05	1.07722	1.04765
	2.6	0.960782	0.998847	0.857969			2.6	1.00364	0.972117	1.0156			2.6	0.961367	1.0561	0.931649
	2.8	1.09181	1.09052	0.895644			2.8	1.01396	1.04689	0.992148			2.8	0.937948	1.04202	1.02228
	3	1.16575	1.17028	0.945307			3	1.1053	1.08999	0.95607			3	1.01176	1.04342	1.00234
	3.2	1.20665	1.20838	1.03436			3.2	1.02164	1.04563	0.975913			3.2	0.970853	0.973018	0.978776
	3.4	1.1435	1.12623	1.05319			3.4	1.35363	1.51711	1.01921			3.4	0.945655	1.01245	0.908086
	3.6	1.06529	1.12147	0.897356			3.6	1.11033	1.17237	0.965089			3.6	0.936762	0.918101	0.924399
	3.8	0.99809	1.08695	0.804881			3.8	1.0775	1.14575	0.925403			3.8	0.933205	0.916693	0.980588
	4	0.966401	1.04885	0.875094			4	1.11483	1.08365	0.930815			4	0.871248	0.908244	0.944337
	4.2	0.965951	1.00837	1.02237			4.2	1.08385	1.12167	0.891129			4.2	0.944469	0.963161	0.982401
	4.4	0.998539	0.972655	1.13882			4.4	1.06506	1.04816	0.921795			4.4	0.982711	0.854735	1.03315
	4.6	1.01629	0.96075	1.12855			4.6	1.11059	1.12421	0.909168			4.6	0.973224	0.954713	1.13103
	4.8	1.09023	0.913129	1.245			4.8	1.05076	0.996198	1.02823			4.8	0.984193	0.871633	1.12197
	5	1.06529	0.879795	1.17821			5	1.073	0.961977	1.11842			5	1.01502	0.950488	1.14734
	5.2	0.969997	0.905986	0.948732			5.2	1.04388	0.926489	1.16893			5.2	0.876584	0.984283	0.879086
	5.4	0.88347	0.8917	0.875094			5.4	0.953865	0.887199	1.10219			5.4	0.850793	0.954713	0.808396
	5.6	0.947522	1.07623	0.905919			5.6	0.910712	0.830165	1.0607			5.6	0.838935	0.932183	0.793896
	5.8	1.00169	0.994085	1.02237			5.8	0.822023	0.823828	0.930815			5.8	0.822631	0.887122	0.855522
	6	1.0127	0.944083	1.09087			6	0.820964	0.920152	0.909168			6	0.921347	0.944856	0.935275
	6.2	1.00101	1.03932	0.962432			6.2	0.676151	0.806084	0.820777
							6.4	0.791049	0.898606	0.842424
							6.6	0.809316	0.837769	0.871286
	Suppl Figure 3
ctB>EGFRDN
	Cell 1						Cell 2						Cell 3
		Fig 3A'	Fig 3B'	Fig 3C'				Fig 3A'	Fig 3B'	Fig 3C'				Fig 3A'	Fig 3B'	Fig 3C'
	Time	Normalised	Normalised	Normalised			Time	Normalised	Normalised	Normalised			Time	Normalised	Normalised	Normalised
	(minutes)	Area	Circum Len	D-P Len			(minutes)	Area	Circum Len	D-P Len			(minutes)	Area	Circum Len	D-P Len
	0	1.03833	1.0373	1.15779			0	0.912722	0.90342	0.962215			0	0.852163	0.889801	0.926662
	0.2	1.01355	1.03087	1.12961			0.2	0.880602	0.946627	0.899462			0.2	0.839243	0.898593	0.926662
	0.4	1.0185	1.02873	1.09203			0.4	0.873242	0.930915	0.922994			0.4	0.949344	0.951348	0.971455
	0.6	0.980711	0.98801	1.08264			0.6	0.876588	0.966266	0.970059			0.6	0.937548	0.94959	0.960257
	0.8	0.962745	1.08017	1.05916			0.8	0.910714	1.01144	0.930838			0.8	0.92856	0.967175	0.954658
	1	0.926193	0.84013	1.00984			1	0.94551	1.01733	0.977903			1	0.9544	0.963658	1.00505
	1.2	0.962125	0.979437	1.01923			1.2	0.914729	1.01144	0.930838			1.2	0.953276	0.951348	1.01065
	1.4	1.03833	1.0373	1.04507			1.4	0.966923	1.05464	0.993591			1.4	0.968443	0.960141	1.01065
	1.6	1.03027	0.970864	0.962869			1.6	0.91406	0.993762	0.954371			1.6	0.988666	0.965416	1.08904
	1.8	1.03523	0.893709	0.967566			1.8	0.934135	1.03108	0.954371			1.8	0.980802	0.951348	1.03585
	2	0.984428	0.915141	0.958172			2	0.925436	0.981978	0.954371			2	0.916201	0.930246	0.991052
	2.2	1.01293	0.98801	1.05916			2.2	0.924766	0.98787	0.977903			2.2	0.942603	0.933763	0.991052
	2.4	0.999297	0.951576	0.883021			2.4	0.91406	0.98787	0.922994			2.4	0.959455	1.00059	0.999451
	2.6	0.985667	0.958005	1.03097			2.6	0.924097	0.932879	0.946527			2.6	0.961141	0.970692	1.05544
	2.8	0.949115	0.945146	1.01923			2.8	0.965585	0.940735	0.962215			2.8	0.984172	0.97245	1.07504
	3	1.01169	0.925857	1.07325			3	0.996366	0.981978	0.954371			3	1.00664	1.0041	1.04424
	3.2	0.985667	0.900139	1.05446			3.2	0.977629	0.981978	0.922994			3.2	1.00383	0.998828	1.04424
	3.4	0.972657	0.908712	1.01454			3.4	1.0151	0.952518	1.05896			3.4	1.00439	1.00762	1.04984
	3.6	0.991243	0.936573	1.02628			3.6	1.02313	0.946627	1.02758			3.6	1.05158	1.07268	1.04984
	3.8	1.00116	0.970864	1.00984			3.8	1.03852	0.940735	1.03543			3.8	1.03585	1.02345	1.06384
	4	0.965223	0.962291	0.99105			4	1.03384	0.940735	1.00144			4	1.00945	1.01993	1.03025
	4.2	0.972038	1.03516	1.00514			4.2	1.02915	0.95841	0.993591			4.2	1.019	1.01114	1.03025
	4.4	0.971418	1.04373	0.948778			4.4	1.02915	0.895564	0.985747			4.4	1.03136	1.0041	1.03025
	4.6	0.926812	1.01801	0.944081			4.6	1.02915	1.16266	1.00144			4.6	1.01507	0.983001	1.03025
	4.8	0.952213	0.996582	0.99105			4.8	1.07466	1.17445	1.05896			4.8	1.01844	0.995311	1.00505
	5	0.966462	1.05659	0.958172			5	1.08135	1.14499	1.01974			5	0.986981	0.963658	0.991052
	5.2	0.962125	1.03087	0.906506			5.2	1.04655	1.09	1.00144			5.2	0.992036	0.958382	0.991052
	5.4	1.0154	1.03087	0.901809			5.4	1.03116	1.07821	1.00144			5.4	1.01338	0.991794	0.971455
	5.6	1.01912	1.09731	0.962869			5.6	1.04187	1.0841	1.00144			5.6	0.980802	0.979484	0.971455
	5.8	1.0532	1.09303	1.00044			5.8	1.0412	1.05464	1.02758			5.8	0.977993	0.995311	0.979854
	6	1.03027	1.11446	0.986354			6	1.00573	1.04286	1.02758			6	1.00889	1.01465	0.979854
	6.2	1.04204	1.11874	1.00514			6.2	1.01778	1.02518	1.02758			6.2	1.03136	1.04455	0.960257
	6.4	1.09285	1.03516	0.92999			6.4	1.03852	1.06054	1.02758			6.4	1.03922	1.0129	0.960257
	6.6	1.04452	1.05231	0.9159			6.6	1.05391	1.05464	1.07465			6.6	1.01788	1.01465	0.960257
	6.8	1.04081	0.98801	0.962869			6.8	1.05659	1.00555	1.05896			6.8	1.00889	1.05158	0.921063
	Suppl Figure 3
ctB>
YFP-ZipDN
	Cell 1						Cell 2						Cell 3
		Fig 3A''	Fig 3B''	Fig 3C''				Fig 3A''	Fig 3B''	Fig 3C''				Fig 3A''	Fig 3B''	Fig 3C''
	Time	Normalised	Normalised	Normalised			Time	Normalised	Normalised	Normalised			Time	Normalised	Normalised	Normalised
	(minutes)	Area	Circum Len	D-P Len			(minutes)	Area	Circum Len	D-P Len			(minutes)	Area	Circum Len	D-P Len
	0	0.923278	0.934322	1.03235			0	1.09929	0.995353	1.10013			0	0.796919	0.905893	0.901684
	0.26	0.968664	0.975015	0.982338			0.3	1.08251	0.982383	1.08981			0.3	0.800916	0.894358	0.920397
	0.52	0.95815	1.02421	0.920619			0.6	1.1181	1.02626	1.12043			0.6	0.827568	0.940072	0.920397
	0.78	1.02642	1.01935	1.04267			0.9	0.982462	0.973415	1.07966			0.9	0.84538	0.96884	0.868033
	1.04	1.06771	1.02866	1.09347			1.2	1.03928	0.972035	1.03889			1.2	0.868036	1.00943	0.86278
	1.3	1.12409	1.04891	1.13693			1.5	1.00704	0.959065	1.05248			1.5	0.910357	0.857757	1.0422
	1.56	1.10573	1.0977	1.09784			1.8	0.973704	0.948717	1.00844			1.8	0.934997	0.90689	1.05352
	1.82	1.03884	1.05093	1.01945			2.1	0.982276	0.956582	1.00844			2.1	0.915623	0.902333	1.04006
	2.08	0.969615	0.937763	1.00635			2.4	1.0348	1.03026	1.03544			2.4	0.867745	0.934661	0.953392
	2.34	1.03517	0.986555	1.03671			2.7	0.987663	1.0522	0.984522			2.7	0.879867	0.973397	0.901684
	2.6	0.996162	1.05762	1.05854			3	1.09722	1.03785	1.07966			3	0.957521	1.12364	0.928605
	2.86	0.997113	0.968739	1.03671			3.3	1.0827	1.02805	1.01515			3.3	0.955112	1.13988	0.948139
	3.12	0.970519	0.962463	0.984918			3.6	1.05101	1.05496	0.998113			3.6	0.933436	1.0728	0.95963
	3.38	0.995258	0.921972	0.983925			3.9	1.15313	1.12574	1.02203			3.9	0.972924	1.00273	0.992788
	3.64	0.990215	0.862856	0.959317			4.2	1.15369	1.07924	1.04577			4.2	1.09121	1.02609	1.066
	3.9	0.974658	0.869132	0.969041			4.5	1.14026	1.06765	1.03544			4.5	1.08779	0.994759	1.04958
	4.16	1.06676	1.10256	0.990673			4.8	1.103	1.06779	0.987965			4.8	1.09306	1.04346	1.04138
	4.42	1.01177	1.00579	1.01607			5.1	1.05587	1.03412	0.933601			5.1	1.05285	0.990629	1.02431
	4.68	0.944401	0.981696	0.977376			5.4	1.10767	1.11167	0.998113			5.4	1.07395	0.983936	1.02266
	4.94	0.988407	0.980076	0.932328			5.7	1.08511	1.09483	0.98126			5.7	1.02649	0.983224	1.04072
	5.2	0.948492	1.0313	0.884302			6	1.01935	1.0573	0.98126			6	1.03263	1.03791	0.978179
	5.46	0.97875	1.02219	0.901766			6.3	1.03015	1.08173	0.947192			6.3	1.06897	1.0419	0.999847
	5.72	0.950348	0.957806	0.91923			6.6	1.01022	1.04447	0.920192			6.6	1.06442	0.99419	1.01905
	5.98	0.998493	0.955782	0.997619
	6.24	0.937027	0.986555	0.997619
	6.5	0.934743	1.02866	0.967057
	Suppl Figure 3D
		Start	Start	End	End
		Angle	Radians	Angle	Radians
CONTROL		(degree)	(µm min-1)	(degree)	(µm min-1)
	Cell1	0	0	277.91	0.81
	Cell2	0	0	53.97	0.44
	Cell3	0	0	240.02	1.14
	Cell4	0	0	126.09	0.85
	Cell5	0	0	68.96	0.68
	Cell6	0	0	49.4	0.78
	Cell7	0	0	77.85	1.01
	Cell8	0	0	268.36	1.74
	Cell9	0	0	306.21	2.22
	Cell10	0	0	141.9	1.55
		Start	Start	End	End
		Angle	Radians	Angle	Radians
ctB>		(degree)	(µm min-1)	(degree)	(µm min-1)
YFP-ZipDN	Cell1	0	0	0	0
	Cell2	0	0	36.961	0.26
	Cell3	0	0	45.178	0.83
	Cell4	0	0	7.028	0.45
